# Supplementary material for: DNA Methylation and mRNA Expression of SEPT9 and AKR1B1 in Ovarian Cancer: Diagnostic and Prognostic Implications
Source: Int J Mol Sci. 2026 Jul 16;27(14):6336. doi: 10.3390/ijms27146336 (PMC13410329; doi:10.3390/ijms27146336)
Supplement: Supplementary file 1 [file ijms-27-06336-s001.zip]

Archive with 1 entries (1 files):
- ijms-4420217-supplementary.pdf
